# Supplementary material for: Microevolution of Renibacterium salmoninarum: evidence for intercontinental dissemination associated with fish movements
Source: ISME J. 2013 Oct 31;8(4):746–56. doi: 10.1038/ismej.2013.186 (PMC3960531; doi:10.1038/ismej.2013.186)
Supplement: Supplementary File 1 [file ismej2013186x4.xls]

## Sheet: Ark1
Isolate	Number of reads (paired)	Avg read depth	% of total reads mapped *
MT1351	21013832	1307.7	0.981763
MT444	13140953	792.3	0.951188
MT1363	9232914	430.9	0.736277
7105	14094137	871.5	0.975512
99332	24689490	1526.3	0.975285
DR143	20465983	1255.9	0.968113
6863	21077399	912.6	0.683073
Carson 5b	2544483	116.1	0.719841
99333	17492167	1072.7	0.967472
MT3479	11093489	688.3	0.978844
Rs 8	21427970	1163	0.856254
6553	6224393	381.8	0.967704
7441	23649886	1444.7	0.963723
05372K	8561496	512.9	0.94512
MT1262	11278599	697.4	0.975507
MT3482	10658806	662.7	0.980872
Rs 10	955147	57.2	0.944778
6642	12203536	627.8	0.811595
7450	14443651	867	0.946991
NCIMB 1116	14052993	780.7	0.876434
5007	15881479	978.7	0.972215
MT2979	19390144	1207.3	0.982286
Rs 4	678134	31.7	0.737475
Car 96	11857707	723.9	0.963123
6695	12610961	475.4	0.594723
NCIMB 1114	11695333	717.5	0.967861
5004	22304012	1371.9	0.970383
MT2943	15591688	965.8	0.977232
Rs 3	24449576	1359.9	0.877484
684	18119160	1099.3	0.957154
7449	20814378	1243.9	0.942814
MT1880	9043182	522.3	0.911177
MT839	10324148	590.8	0.902797
MT3313	16012176	992.2	0.977581
99329	29748569	1841.2	0.976424
99345	18041657	1051.8	0.91973
GR5	17064552	1033.6	0.955568
7448	19658933	785.9	0.630683
MT1470	12553080	737.9	0.927366
MT452	6281721	379.7	0.953599
MT3277	13770986	694.8	0.795973
99326	15899635	982.1	0.974479
99341	16163349	1001.5	0.977515
Rs WR99 c2	22883403	1380.2	0.951536
7439	6518723	391	0.946276
NCIMB 2235	11563672	710.8	0.96974
96071	5516999	335.9	0.96053
Rs 5	8016378	404.2	0.795467
9025	17616289	1090	0.976148
MT861	12740758	712.2	0.881882
MT3315	15768868	948.6	0.949044
99344	23133452	1430	0.975213
Rs 2	8522244	494.4	0.915226
Rs D6	11344343	683.5	0.950524
MT239	11954353	730.6	0.964178
MT2622	22714850	908.2	0.630776
MT3483	32367967	2012.5	0.980899
BPS 91	26070672	1590.7	0.962587
6694	9045870	553.7	0.965668
MT1511	10442994	650.7	0.983014
5006	22209296	1181.4	0.839201
BQ96 91-1	14882427	570.9	0.605188
cow-chs-94	6027401	361.8	0.946983
99327	9585455	567.1	0.933363
Rs 6	12074705	543.8	0.710504
5223	19465930	1178.9	0.955445
Average	1.4578e+07	862	0.932856
* - This is the percentage of the total reads that mapped after quality filtering
