# Supplementary material for: Microevolution of Renibacterium salmoninarum: evidence for intercontinental dissemination associated with fish movements
Source: ISME J. 2013 Oct 31;8(4):746–56. doi: 10.1038/ismej.2013.186 (PMC3960531; doi:10.1038/ismej.2013.186)
Supplement: Supplementary File 2 [file ismej2013186x5.xls]

## Sheet: ISMEJ-13-00466OA-s06
	1621	1764	1910	2198	2439	2608	4096	5011	5313	5559	5772	5816	5909	5967	8556	9506	12072	12831	13062	13410	14612	15384	15691	16584	19549	21209	21399	22212	22633	23169	24943	25318	25534	26370	27198	28297	28759	30303	30398	32204	33385	33428	34018	34945	35478	35618	35939	36036	36038
03_MT1351	C	C	C	G	C	T	A	C	C	C	C	A	C	G	T	T	C	C	G	C	G	T	G	A	G	G	T	A	T	G	G	G	G	C	C	G	A	T	T	C	T	T	A	G	C	A	C	G	C
04_MT444	A	C	C	G	A	T	A	C	C	C	C	A	C	G	T	T	C	C	G	C	G	T	G	A	G	G	C	A	T	G	G	G	G	C	C	G	A	T	T	C	T	T	A	G	C	A	C	G	C
05_MT1363	C	C	C	G	A	T	A	C	C	C	C	A	C	G	T	T	C	C	G	C	G	T	G	A	G	G	T	A	T	G	G	G	G	C	C	G	A	T	T	C	T	T	A	G	C	A	C	G	C
06_7105	C	C	C	G	A	T	A	C	C	C	C	A	C	G	T	T	C	C	G	C	G	T	G	A	G	G	T	A	T	G	G	G	G	C	C	G	A	T	T	C	T	T	A	T	C	A	C	G	C
07_99332	C	C	C	G	A	T	A	C	C	C	C	A	C	G	T	T	C	C	G	C	G	T	G	A	G	G	T	A	T	G	G	G	G	C	C	G	A	T	T	C	T	T	A	G	C	A	C	G	C
08_DR143	C	C	C	G	A	T	A	C	C	C	C	A	C	G	T	C	C	C	G	C	G	T	G	A	G	G	T	A	T	G	T	G	G	C	C	G	A	T	T	C	T	T	A	G	C	A	C	G	C
09_6863	C	C	C	G	A	T	A	C	C	C	C	A	C	G	T	T	C	C	G	C	G	T	G	A	G	G	T	A	T	G	G	G	G	C	C	G	A	T	T	C	T	T	A	G	C	A	C	G	C
11_Carson5b	C	C	C	G	A	T	A	C	C	C	C	A	C	G	T	T	C	C	G	C	G	T	G	A	G	G	T	A	T	G	G	G	G	C	C	G	A	T	T	C	T	T	A	G	C	A	C	G	C
13_99333	C	C	C	G	A	T	A	C	C	C	C	A	C	G	T	C	C	C	G	C	G	T	G	A	G	G	T	A	T	G	T	G	G	C	C	G	A	T	T	C	T	T	A	G	C	A	C	G	C
14_MT3479	C	C	C	G	A	T	A	C	C	C	C	A	C	G	T	T	C	C	G	C	G	T	G	A	G	G	T	A	T	G	G	G	G	C	C	G	A	T	T	C	T	T	A	G	C	A	C	G	C
15_Rs_8	C	C	C	G	A	T	A	C	C	C	C	A	C	G	T	T	C	C	G	C	G	T	G	A	G	G	T	A	T	G	G	G	G	C	C	G	A	T	T	C	T	T	A	G	C	A	C	G	C
16_6553	C	C	C	G	A	T	A	C	C	C	C	A	C	G	T	T	C	C	G	C	G	T	G	A	G	G	T	A	T	G	G	G	G	C	C	G	A	T	T	C	T	T	A	G	C	A	C	G	C
17_7441	C	T	T	G	A	G	C	T	A	A	C	C	T	G	C	C	C	C	G	A	G	G	T	G	A	A	T	C	C	G	G	A	G	A	A	G	G	C	T	C	C	G	C	G	T	G	T	G	T
19_05372K	C	C	C	G	A	T	A	C	C	C	C	A	C	G	T	C	C	C	G	C	G	T	G	A	G	G	T	A	T	G	G	G	G	C	C	G	A	T	T	C	T	T	A	G	C	A	C	G	C
21_MT1262	C	C	C	G	A	T	A	C	C	C	C	A	C	G	T	C	C	C	G	C	G	T	G	A	G	G	T	A	T	G	T	G	G	C	C	G	A	T	T	C	T	T	A	G	C	A	C	G	C
22_MT3482	C	C	C	G	A	T	A	C	C	C	C	A	C	G	T	T	C	C	G	C	G	T	G	A	G	G	T	A	T	G	G	G	G	C	C	G	A	T	T	C	T	T	A	G	C	A	C	G	C
23_Rs_10	C	C	C	G	A	T	A	C	C	C	C	A	C	G	T	T	C	C	G	C	G	T	G	A	G	G	T	A	T	G	G	G	G	C	C	G	A	T	T	C	T	T	A	G	C	A	C	G	C
24_6642	C	C	C	G	A	T	A	C	C	C	C	A	C	G	T	T	C	C	G	C	G	T	G	A	G	G	T	A	T	G	G	G	G	C	C	G	A	T	T	C	T	T	A	G	C	A	C	G	C
25_7450	C	T	T	G	A	G	C	C	A	A	C	C	T	G	C	C	C	C	G	A	G	G	T	G	A	A	T	C	C	G	G	A	G	A	A	G	G	C	C	C	C	G	C	G	T	G	T	G	C
27_NCIMB_1116	C	T	T	G	A	G	C	T	A	A	C	C	T	G	C	C	C	C	G	A	G	G	T	G	A	A	T	C	C	G	G	A	G	A	A	G	G	C	T	C	C	G	C	G	T	G	T	G	C
29_5007	C	C	C	G	A	T	A	C	C	C	C	A	C	G	T	T	C	C	G	C	G	T	G	A	G	G	T	A	T	G	G	G	G	C	C	G	A	T	T	C	T	T	A	G	C	A	C	G	C
30_MT2979	C	C	C	G	A	T	A	C	C	C	C	A	C	G	T	T	C	C	G	C	G	T	G	A	G	G	T	A	T	G	G	G	G	C	C	G	A	T	T	C	T	T	A	G	C	A	C	G	C
31_Rs_4	C	C	C	G	A	T	A	C	C	C	C	A	C	G	T	T	C	C	G	C	G	T	G	A	G	G	T	A	T	G	G	G	G	C	C	G	A	T	T	C	T	T	A	G	C	A	C	G	C
32_Car_96	C	C	C	G	A	T	A	C	C	C	C	A	C	G	T	T	C	C	G	C	G	T	G	A	G	G	T	A	T	G	G	G	G	C	C	G	A	T	T	C	T	T	A	G	C	A	C	G	C
33_6695	C	C	C	G	A	T	A	C	C	C	C	A	C	G	T	T	C	C	G	C	G	T	G	A	G	G	T	A	T	G	G	G	G	C	C	G	A	T	T	C	T	T	A	G	C	A	C	G	C
35_NCIMB_1114	C	T	T	G	A	G	C	T	A	A	C	C	T	G	C	C	C	C	G	A	G	G	T	G	A	A	T	C	C	G	G	A	G	A	A	G	G	C	T	C	C	G	C	G	T	G	T	G	T
37_5004	C	C	C	G	A	T	A	C	C	C	C	A	C	G	T	C	C	C	G	C	G	T	G	A	G	G	T	A	T	G	G	G	T	C	C	G	A	T	T	C	T	T	A	G	C	A	C	G	C
38_MT2943	C	C	C	G	A	T	A	C	C	C	A	A	C	G	T	T	C	C	G	C	G	T	G	A	G	G	T	A	T	G	G	G	G	C	C	T	A	T	T	C	T	T	A	G	C	A	C	G	C
39_Rs_3	C	C	C	G	A	T	A	C	C	C	C	A	C	G	T	C	C	C	G	C	G	T	G	A	G	G	T	A	T	G	G	G	G	C	C	G	A	T	T	C	T	T	A	G	C	A	C	G	C
40_684	C	T	T	G	A	G	C	C	A	A	C	C	T	G	C	C	C	C	G	A	G	G	T	G	A	A	T	C	C	G	G	A	G	A	A	G	G	C	C	C	C	G	C	G	T	G	T	G	C
41_7449	C	T	T	G	A	G	C	C	A	A	C	C	T	G	C	C	C	C	G	A	G	G	T	G	A	A	T	C	C	G	G	A	G	A	A	G	G	C	C	C	C	G	C	G	T	G	T	A	T
43_MT1880	C	C	C	G	A	T	A	C	C	C	C	A	C	G	T	T	C	C	G	C	G	T	G	A	G	G	T	A	T	G	G	G	G	C	C	G	A	T	T	C	T	T	A	T	C	A	C	G	C
44_MT839	C	C	C	G	A	T	A	C	C	C	C	A	C	G	T	T	C	C	G	C	G	T	G	A	G	G	T	A	T	G	G	G	G	C	C	G	A	T	T	C	T	T	A	T	C	A	C	G	C
45_MT3313	A	C	C	G	A	T	A	C	C	C	C	A	C	G	T	T	C	C	G	C	G	T	G	A	G	G	C	A	T	G	G	G	G	C	C	G	A	T	T	C	T	T	A	G	C	A	C	G	C
46_99329	C	C	C	G	A	T	A	C	C	C	C	A	C	G	T	T	C	C	G	C	G	T	G	A	G	G	T	A	T	G	G	G	G	C	C	G	A	T	T	C	T	T	A	G	C	A	C	G	C
47_99345	C	C	C	G	A	T	A	C	C	C	C	A	C	G	T	C	C	C	G	C	G	T	G	A	G	G	T	A	T	G	T	G	G	C	C	G	A	T	T	C	T	T	A	G	C	A	C	G	C
48_GR5	C	C	C	G	A	T	A	C	C	C	C	A	C	G	T	T	C	C	G	C	G	T	G	A	G	G	T	A	T	G	G	G	G	C	C	G	A	T	T	C	T	T	A	G	C	A	C	G	C
49_7448	C	T	T	G	A	G	C	T	A	A	C	C	T	G	C	C	C	C	G	A	G	G	T	G	A	A	T	C	C	G	G	A	G	A	A	G	G	C	T	C	C	G	C	G	T	G	T	G	T
51_MT1470	C	C	C	G	A	T	A	C	C	C	C	A	C	G	T	T	C	C	G	C	G	T	G	A	G	G	T	A	T	G	G	G	G	C	C	G	A	T	T	C	T	T	A	G	C	A	C	G	C
52_MT452	C	C	C	G	A	T	A	C	C	C	C	A	C	G	T	T	C	C	G	C	G	T	G	A	G	G	T	A	T	G	G	G	G	C	C	G	A	T	T	C	T	T	A	T	C	A	C	G	C
53_MT3277	C	C	C	G	A	T	A	C	C	C	C	A	C	G	T	T	C	C	G	C	G	T	G	A	G	G	T	A	T	G	G	G	G	C	C	G	A	T	T	C	T	T	A	T	C	A	C	G	C
54_99326	C	C	C	G	A	T	A	C	C	C	C	A	C	G	T	T	C	C	G	C	G	T	G	A	G	G	T	A	T	G	G	G	G	C	C	G	A	T	T	C	T	T	A	G	C	A	C	G	C
55_99341	C	C	C	G	A	T	A	C	C	C	C	A	C	G	T	C	C	C	G	C	G	T	G	A	G	G	T	A	T	G	T	G	G	C	C	G	A	T	T	C	T	T	A	G	C	A	C	G	C
56_WR99_C2	C	C	C	G	A	T	A	C	C	C	C	A	C	G	T	C	C	C	G	C	G	T	G	A	G	G	T	A	T	G	G	G	G	C	C	G	A	T	T	C	T	T	A	G	C	A	C	G	C
57_7439	C	C	C	G	A	T	A	C	C	C	C	A	C	G	T	T	C	C	G	C	G	T	G	A	G	G	T	A	T	G	G	G	G	C	C	G	A	T	T	C	T	T	A	G	C	A	C	G	C
59_NCIMB_2235	C	C	C	G	A	T	A	C	C	C	C	A	C	G	T	T	C	C	G	C	G	T	G	A	G	G	T	A	T	G	G	G	G	C	C	G	A	T	T	T	T	T	A	G	C	A	C	G	C
61_96071	C	C	C	G	A	T	A	C	C	C	C	A	C	G	T	T	C	C	G	C	G	T	G	A	G	G	T	A	T	G	G	G	G	C	C	G	A	T	T	C	T	T	A	G	C	A	C	G	C
63_Rs_5	C	C	C	G	A	T	A	C	C	C	C	A	C	G	T	T	A	C	G	C	G	T	G	A	G	G	T	A	T	G	G	G	G	C	C	G	A	T	T	C	T	T	A	G	C	A	C	G	C
66_9025	C	C	C	G	A	T	A	C	C	C	C	A	C	G	T	T	C	C	G	C	G	T	G	A	G	G	T	A	T	G	G	G	G	C	C	G	A	T	T	C	T	T	A	T	C	A	C	G	C
67_MT861	C	C	C	G	A	T	A	C	C	C	C	A	C	G	T	C	C	C	G	C	G	T	G	A	G	G	T	A	T	G	T	G	G	C	C	G	A	T	T	C	T	T	A	G	C	A	C	G	C
68_MT3315	C	C	C	G	A	T	A	C	C	C	C	A	C	G	T	T	C	C	G	C	G	T	G	A	G	G	T	A	T	G	G	G	G	C	C	G	A	T	T	C	T	T	A	G	C	A	C	G	C
69_99344	C	C	C	G	A	T	A	C	C	C	C	A	C	G	T	C	C	C	G	C	G	T	G	A	G	G	T	A	T	G	T	G	G	C	C	G	A	T	T	C	T	T	A	G	C	A	C	G	C
70_Rs_2	C	C	C	G	A	T	A	C	C	C	C	A	C	G	T	T	C	A	G	C	G	T	G	A	G	G	T	A	T	G	G	G	G	C	C	G	A	T	T	C	T	T	A	G	C	A	C	G	C
71_D6	C	C	C	G	A	T	A	C	C	C	C	A	C	G	T	T	C	C	G	C	G	T	G	A	G	G	T	A	T	G	G	G	G	C	C	G	A	T	T	T	T	T	A	G	C	A	C	G	C
73_MT239	C	C	C	G	A	T	A	C	C	C	C	A	C	G	T	T	C	C	G	C	G	T	G	A	G	G	T	A	T	G	G	G	G	C	C	G	A	T	T	C	T	T	A	G	C	A	C	G	C
75_MT2622	C	C	C	G	A	T	A	C	C	C	C	A	C	G	T	T	C	C	G	C	G	T	G	A	G	G	T	A	T	G	G	G	G	C	C	G	A	T	T	C	T	T	A	G	C	A	C	G	C
76_MT3483	C	C	C	G	A	T	A	C	C	C	C	A	C	G	T	T	C	C	G	C	G	T	G	A	G	G	T	A	T	G	G	G	G	C	C	G	A	T	T	C	T	T	A	G	C	A	C	G	C
77_BPS_91	C	C	C	G	A	T	A	C	C	C	C	A	C	G	T	T	C	C	G	C	G	T	G	A	G	G	T	A	T	G	G	G	G	C	C	G	A	T	T	C	T	T	A	G	C	A	C	G	C
78_6694	C	C	C	G	A	T	A	C	C	C	C	A	C	G	T	T	C	C	G	C	G	T	G	A	G	G	T	A	T	G	G	G	G	C	C	G	A	T	T	C	T	T	A	G	C	A	C	G	C
80_MT1511	C	C	C	G	A	T	A	C	C	C	C	A	C	G	T	T	C	C	G	C	G	T	G	A	G	G	T	A	T	G	G	G	G	C	C	G	A	T	T	C	T	T	A	G	C	A	C	G	C
82_1205	C	C	C	G	A	T	A	C	C	C	C	A	C	G	T	C	C	C	G	C	G	T	G	A	G	G	T	A	T	G	T	G	G	C	C	G	A	T	T	C	T	T	A	G	C	A	C	G	C
83_5006	C	C	C	G	A	T	A	C	C	C	C	A	C	T	T	T	C	C	T	C	G	T	G	A	G	G	T	A	T	T	G	G	G	C	C	G	A	T	T	C	T	T	A	G	C	A	C	G	C
85_BQ96_91-1	C	C	C	A	A	T	A	C	C	C	C	A	C	G	T	C	C	C	G	C	A	T	G	A	G	G	T	A	T	G	G	G	G	C	C	G	A	T	T	C	T	T	A	G	C	A	C	G	C
86_Cow_chs_94	C	C	C	G	A	T	A	C	C	C	C	A	C	G	T	C	C	C	G	C	G	T	G	A	G	G	T	A	T	G	G	G	G	C	C	G	A	T	T	C	T	T	A	G	C	A	C	G	C
88_99327	C	C	C	G	A	T	A	C	C	C	C	A	C	G	T	C	C	C	G	C	G	T	G	A	G	G	T	A	T	G	T	G	G	C	C	G	A	T	T	C	T	T	A	G	C	A	C	G	C
90_Rs_6	C	C	C	G	A	T	A	C	C	C	C	A	C	G	T	T	A	C	G	C	G	T	G	A	G	G	T	A	T	G	G	G	G	C	C	G	A	T	T	C	T	T	A	G	C	A	C	G	C
91_5223	C	C	C	G	A	T	A	C	C	C	C	A	C	G	T	T	C	C	G	C	G	T	G	A	G	G	T	A	T	G	G	G	G	C	C	G	A	T	T	C	T	T	A	G	C	A	C	G	C
ATCC33209	C	C	C	G	A	T	A	C	C	C	C	A	C	G	T	T	C	C	G	C	G	T	G	A	G	G	T	A	T	G	G	G	G	C	C	G	A	T	T	T	T	T	A	G	C	A	C	G	C
#	1	2	3	4	5	6	7	8	9	10	11	12	13	14	15	16	17	18	19	20	21	22	23	24	25	26	27	28	29	30	31	32	33	34	35	36	37	38	39	40	41	42	43	44	45	46	47	48	49
[truncated: 206 more columns]
