# Supplementary material for: Microevolution of Renibacterium salmoninarum: evidence for intercontinental dissemination associated with fish movements
Source: ISME J. 2013 Oct 31;8(4):746–56. doi: 10.1038/ismej.2013.186 (PMC3960531; doi:10.1038/ismej.2013.186)
Supplement: Supplementary File 3 [file ismej2013186x6.txt]

Mesquite version 2.75 (build 566)   Date: Wed Apr 24 16:36:56 CEST 2013
Window refers to project with home file mesquite_w_ancestralstate.nex
File path: /Users/olabrynildsrud/Documents/Renibacterium/Data/SNP_analysis/Ancestral/
=======================

Tree window
Showing Stored Trees for taxa "Taxa"
Original Tree:  consensus (id 1, version 538)

Tree Description:  ((27_NCIMB_1116:0.006133,35_NCIMB_1114:0.004554,(17_7441:0.003559,49_7448:0.001824):0.006887,(25_7450:0.004316,40_684:0.005299,41_7449:0.004649):0.006718):0.5398095,((37_5004:0.030459,(85_BQ96_91_1:0.00746,(19_05372K:0.003492,56_WR99_C2:0.003404,86_Cow_chs_94:0.001705):0.00344):0.039058):0.022949,((39_Rs_3:0.002673,(08_DR143:0.002735,(67_MT861:0.001834,69_99344:0.00364,82_1205:0.010443,(21_MT1262:0.001916,55_99341:0.003511):0.008781,(13_99333:0.001844,47_99345:0.001768,88_99327:0.001738):0.005267):0.004382):0.025081):0.002763,(48_GR5:0.014058,(83_5006:0.010907,(04_MT444:0.008728,45_MT3313:0.006971):0.003372):0.017901,(57_7439:0.002182,(11_Carson5b:0.028232,23_Rs_10:0.00176,38_MT2943:0.008471,91_5223:0.003511,(77_BPS_91:0.00196,(59_NCIMB_2235:0.001784,71_D6:0.001736,ATCC33209:0.003403):0.01076):0.003474,(((31_Rs_4:0.001856,32_Car_96:0.005261):0.003502,(14_MT3479:0.006978,30_MT2979:0.001701,68_MT3315:0.001862):0.003503,(15_Rs_8:0.001835,(70_Rs_2:0.012317,(63_Rs_5:0.001801,90_Rs6:0.001694):0.008983):0.00532):0.003531):0.009325,(03_MT1351:0.001763,05_MT1363:0.003547,09_6863:0.001787,29_5007:0.003361,43_MT1880:0.001655,44_MT839:0.001679,46_99329:0.001734,51_MT1470:0.003481,52_MT452:0.003676,61_96071:0.001779,73_MT239:0.003384,75_MT2622:0.00695,80_MT1511:0.003338,(07_99332:0.001891,54_99326:0.001883):0.003508,(22_MT3482:0.001812,76_MT3483:0.00348):0.008769,(06_7105:0.001704,53_MT3277:0.001717,66_9025:0.001845):0.003591,(33_6695:0.003492,(16_6553:0.001718,24_6642:0.001733,78_6694:0.001721):0.003572):0.005465):0.003414):0.005814):0.003445):0.019819):0.011027):0.042077):0.5398095);
Tree with node numbers:
              ,===========================================================================86 27 NCIMB 1116
              |
              ============================================================================89 35 NCIMB 1114
              |
              |           ,===============================================================87 17 7441
        ,===85|=========93|
        |     |           `===============================================================88 49 7448
        |     |
        |     |           ,===============================================================90 25 7450
        |     |           |
        |     `=========94|===============================================================91 40 684
        |                 |
        |                 `===============================================================92 41 7449
        |
        |           ,=====================================================================96 37 5004
        |           |
=====103|     ,===95|     ,===============================================================97 85 BQ96 91 1
        |     |     |     |
        |     |     `==102|     ,=========================================================98 19 05372K
        |     |           |     |
        |     |           `==101|=========================================================99 56 WR99 C2
        |     |                 |
        |     |                 `========================================================100 86 Cow chs 94
        |     |
        |     |           ,================================================================3 39 Rs 3
        |     |           |
        |     |           |     ,==========================================================5 08 DR143
        |     |     ,===18|     |
        `===84|     |     |     |     ,====================================================7 67 MT861
              |     |     |     |     |
              |     |     `====4|     ====================================================11 69 99344
              |     |           |     |
              |     |           |     ====================================================14 82 1205
              |     |           |     |
              |     |           `====6|           ,=======================================12 21 MT1262
              |     |                 |=========15|
              |     |                 |           `=======================================13 55 99341
              |     |                 |
              |     |                 |           ,========================================8 13 99333
              |     |                 |           |
              `===17|                 `=========16|========================================9 47 99345
                    |                             |
                    |                             `=======================================10 88 99327
                    |
                    |     ,===============================================================19 48 GR5
                    |     |
                    |     |           ,===================================================79 83 5006
                    |     ==========78|
                    |     |           |     ,=============================================80 04 MT444
                    |     |           `===82|
                    |     |                 `=============================================81 45 MT3313
                    |     |
                    |     |           ,===================================================20 57 7439
                    `====2|           |
                          |           |     ,=============================================21 11 Carson5b
                          |           |     |
                          |           |     ==============================================67 23 Rs 10
                          |           |     |
                          |           |     ==============================================68 38 MT2943
                          |           |     |
                          |           |     ==============================================69 91 5223
                          |           |     |
                          `=========83|     |           ,=================================71 77 BPS 91
                                      |     |           |
                                      |     ==========70|     ,===========================72 59 NCIMB 2235
                                      |     |           |     |
                                      |     |           `===75|===========================73 71 D6
                                      |     |                 |
                                      |     |                 `===========================74 ATCC33209
                                      |     |
                                      |     |                             ,===============65 31 Rs 4
                                      |     |                 ,=========53|
                                      |     |                 |           `===============66 32 Car 96
                                      `===77|                 |
                                            |                 |           ,===============54 14 MT3479
                                            |                 |           |
                                            |           ,===22|=========57|===============55 30 MT2979
                                            |           |     |           |
                                            |           |     |           `===============56 68 MT3315
                                            |           |     |
                                            |           |     |           ,===============58 15 Rs 8
                                            |           |     `=========64|
                                            |           |                 |     ,=========60 70 Rs 2
                                            |           |                 `===59|
                                            |           |                       |     ,===61 63 Rs 5
                                            |           |                       `===63|
                                            |           |                             `===62 90 Rs6
                                            |           |
                                            |           |     ,===========================23 03 MT1351
                                            |           |     |
                                            |           |     ============================24 05 MT1363
                                            |           |     |
                                            `=========76|     ============================25 09 6863
                                                        |     |
                                                        |     ============================29 29 5007
                                                        |     |
                                                        |     ============================32 43 MT1880
                                                        |     |
                                                        |     ============================33 44 MT839
                                                        |     |
                                                        |     ============================39 46 99329
                                                        |     |
                                                        |     ============================42 51 MT1470
                                                        |     |
                                                        |     ============================43 52 MT452
                                                        |     |
                                                        |     ============================44 61 96071
                                                        |     |
                                                        |     ============================45 73 MT239
                                                        `===52|
                                                              |===========================46 75 MT2622
                                                              |
                                                              |===========================47 80 MT1511
                                                              |
                                                              |           ,===============30 07 99332
                                                              |=========48|
                                                              |           `===============31 54 99326
                                                              |
                                                              |           ,===============40 22 MT3482
                                                              |=========49|
                                                              |           `===============41 76 MT3483
                                                              |
                                                              |           ,===============26 06 7105
                                                              |           |
                                                              |=========50|===============27 53 MT3277
                                                              |           |
                                                              |           `===============28 66 9025
                                                              |
                                                              |           ,===============34 33 6695
                                                              |           |
                                                              `=========51|     ,=========35 16 6553
                                                                          |     |
                                                                          `===38|=========36 24 6642
                                                                                |
                                                                                `=========37 78 6694


--------------- Trace Character History ---------------

Character: Character 1
Marginal prob. recon. with model Mk1 (est.) [rate 18.44792918 [est.]]  -log L.:58.85747935 (Opt.:  width 0.0)  Reporting likelihoods as Proportional Likelihoods; Threshold when decisions made: 2.0 Calc. by Maximum likelihood reconstruct (Generic categorical) (id# 1188)

node 2:  0: 0.16034565, 1: 0.15561895, 2: 0.40227094, 3: 0.28176446
node 3:  2: 1.0
node 4:  0: 0.26467761*, 1: 0.02305986, 2: 0.68900227*, 3: 0.02326025
node 5:  2: 1.0
node 6:  0: 0.99988746*, 1: 1.12773273E-5, 2: 8.99664779E-5, 3: 1.13010054E-5
node 7:  0: 1.0
node 8:  0: 1.0
node 9:  0: 1.0
node 10:  0: 1.0
node 11:  0: 1.0
node 12:  0: 1.0
node 13:  0: 1.0
node 14:  0: 1.0
node 15:  0: 0.99859784*, 1: 4.67100855E-4, 2: 4.67954425E-4, 3: 4.67101112E-4
node 16:  0: 0.99998748*, 1: 4.16365637E-6, 2: 4.18958981E-6, 3: 4.16366417E-6
node 17:  0: 0.079764495, 1: 0.07298802, 2: 0.75008064*, 3: 0.09716684
node 18:  0: 0.04146102, 1: 0.03339775, 2: 0.88284539*, 3: 0.04229584
node 19:  3: 1.0
node 20:  1: 1.0
node 21:  3: 1.0
node 22:  0: 0.19801013*, 1: 0.00583783, 2: 0.78186314*, 3: 0.014288895
node 23:  0: 1.0
node 24:  0: 1.0
node 25:  1: 1.0
node 26:  0: 1.0
node 27:  0: 1.0
node 28:  0: 1.0
node 29:  0: 1.0
node 30:  0: 1.0
node 31:  0: 1.0
node 32:  0: 1.0
node 33:  0: 1.0
node 34:  1: 1.0
node 35:  1: 1.0
node 36:  1: 1.0
node 37:  1: 1.0
node 38:  0: 2.34424531E-5, 1: 0.99996403*, 2: 6.26145422E-6, 3: 6.26145422E-6
node 39:  0: 1.0
node 40:  0: 1.0
node 41:  0: 1.0
node 42:  0: 1.0
node 43:  0: 1.0
node 44:  0: 1.0
node 45:  0: 1.0
node 46:  0: 1.0
node 47:  0: 1.0
node 48:  0: 0.99973255*, 1: 8.91507653E-5, 2: 8.91507653E-5, 3: 8.91507653E-5
node 49:  0: 0.99869232*, 1: 4.35893068E-4, 2: 4.35893068E-4, 3: 4.35893068E-4
node 50:  0: 0.99999212*, 1: 2.62604862E-6, 2: 2.62604862E-6, 3: 2.62604862E-6
node 51:  0: 0.04128024, 1: 0.94960001*, 2: 0.00455988, 3: 0.00455988
node 52:  0: 1.0*, 1: 1.78917684E-16, 2: 3.58931579E-18, 3: 4.35168458E-19
node 53:  0: 0.05620370, 1: 0.00724932, 2: 0.87128857*, 3: 0.06525841
node 54:  0: 1.0
node 55:  0: 1.0
node 56:  0: 1.0
node 57:  0: 0.99780014*, 1: 1.47754021E-4, 2: 0.00188542, 3: 1.66677586E-4
node 58:  2: 1.0
node 59:  0: 0.01028329, 1: 0.00653329, 2: 0.97648523*, 3: 0.00669820
node 60:  2: 1.0
node 61:  2: 1.0
node 62:  2: 1.0
node 63:  0: 2.79095113E-4, 1: 2.61601793E-4, 2: 0.99919693*, 3: 2.62371088E-4
node 64:  0: 0.01570095, 1: 0.00190163, 2: 0.97988895*, 3: 0.00250847
node 65:  2: 1.0
node 66:  3: 1.0
node 67:  2: 1.0
node 68:  0: 1.0
node 69:  1: 1.0
node 70:  0: 0.02143720, 1: 0.06539448, 2: 0.87870033*, 3: 0.03446799
node 71:  2: 1.0
node 72:  3: 1.0
node 73:  3: 1.0
node 74:  3: 1.0
node 75:  0: 7.80559847E-5, 1: 8.88975805E-5, 2: 2.89490840E-4, 3: 0.99954356*
node 76:  0: 0.43803362*, 1: 0.06064634*, 2: 0.48030177*, 3: 0.02101827
node 77:  0: 0.04848538*, 1: 0.19841938*, 2: 0.74774618*, 3: 0.00534906
node 78:  0: 0.56534451*, 1: 0.05916611, 2: 0.30620917*, 3: 0.06928021
node 79:  2: 1.0
node 80:  0: 1.0
node 81:  0: 1.0
node 82:  0: 0.86104223*, 1: 0.02418728, 2: 0.08797183, 3: 0.02679866
node 83:  0: 0.03708496, 1: 0.62106682*, 2: 0.316936896*, 3: 0.02491132
node 84:  0: 0.23559462, 1: 0.23529912, 2: 0.26714428, 3: 0.26196198
node 85:  0: 0.63078332*, 1: 0.354880099*, 2: 0.00716829, 3: 0.00716829
node 86:  0: 1.0
node 87:  1: 1.0
node 88:  1: 1.0
node 89:  0: 1.0
node 90:  1: 1.0
node 91:  1: 1.0
node 92:  1: 1.0
node 93:  0: 0.01070661, 1: 0.98577754*, 2: 0.00175792, 3: 0.00175792
node 94:  0: 0.00390231, 1: 0.99485065*, 2: 6.23519867E-4, 3: 6.23519867E-4
node 95:  0: 0.21020999, 1: 0.21016272, 2: 0.22671357, 3: 0.35291371
node 96:  3: 1.0
node 97:  2: 1.0
node 98:  3: 1.0
node 99:  3: 1.0
node 100:  3: 1.0
node 101:  0: 1.45729818E-4, 1: 1.45728843E-4, 2: 6.17649978E-4, 3: 0.99909089*
node 102:  0: 0.04234891, 1: 0.04234844, 2: 0.27340754, 3: 0.64189511
node 103:  0: 0.25, 1: 0.25, 2: 0.25, 3: 0.25
